# Supplementary material for: Dose-Dependent Cytotoxicity of Polypropylene Microplastics (PP-MPs) in Two Freshwater Fishes
Source: Int J Mol Sci. 2022 Nov 10;23(22):13878. doi: 10.3390/ijms232213878 (PMC9692651; doi:10.3390/ijms232213878)
Supplement: Supplementary file 1 [file ijms-23-13878-s001.zip]

Archive with 1 entries (1 files):
- ijms-2013001-supplementary.pdf
